# Supplementary material for: Integrated Metagenomic and Lipidomic Profiling Reveals Dysregulation of Facial Skin Microbiome in Moderate Acne Vulgaris
Source: Microorganisms. 2025 Nov 24;13(12):2674. doi: 10.3390/microorganisms13122674 (PMC12735717; doi:10.3390/microorganisms13122674)
Supplement: Supplementary file 1 [file microorganisms-13-02674-s001.zip]

Archive with 1 entries (1 files):
- microorganisms-3941837-supplementary.pdf
